# Supplementary material for: Discovery of global genomic re-organization based on comparison of two newly sequenced rice mitochondrial genomes with cytoplasmic male sterility-related genes
Source: BMC Genomics. 2010 Mar 29;11:209. doi: 10.1186/1471-2164-11-209 (PMC2851602; doi:10.1186/1471-2164-11-209)
Supplement: Additional file 1 — Lists of genes and the corresponding primers used for the northern blot analysis. Lists of mitochondrial genes in Nipponbare and the primers used for the northern blot analysis in Figure 6 and Additional file 6. [file 1471-2164-11-209-S1.XLS]

## Sheet: Sheet1
Additional file 1. Lists of genes and the corresponding primers used for the northern blot analysis.
Gene_in_Nipponbare	Gene_description	Primers_used_for_probe_synthesis
atp1	ATP synthase F0 subunit 1	ACAGAGCTCTTTTATCGCGG, TCCCCCTTTTTCGTTGAAGG
atp6	ATP synthase F0 subunit 6	AGGGTATGATACCCTTTAGC, GAGATCGTAGAAACATGAGC
atp9	ATP synthase F0 subunit 9(Complex V)
ccmB	Cytochrome c biogenesis B
ccmC	Cytochrome c biogenesis C
ccmFc	Cytochrome c biogenesis Fc
ccmFn	Cytochrome c biogenesis FN
cob	Apocytochrome b
cox1	Cytochrome c oxidase subunit1	TGTACTTTCTATGGGAGCCG, TTGATAGCTGGAAGTTCTCC
cox2	Cytochrome c oxidase subunit 2	TTCGGACTATAACAGTTCCG, TGATTGGATACCCAATCCGC
cox3	Cytochrome c oxidase subunit 3
matr	Maturase-related protein
nad1	NADH dehydrogenase subunit 1
nad2	NADH dehydrogenase subunit 2
nad3	NADH dehydrogenase subunit 3
nad4	NADH dehydrogenase subunit 4
nad4L	NADH dehydrogenase subunit 4L
nad5	NADH dehydrogenase subunit 5
nad6	NADH dehydrogenase subunit 6
nad7	NADH dehydrogenase subunit 7
nad9	NADH dehydrogenase subunit 9
orf152a	hypothetical protein
orf152b	Containing small nuclear sequences
orf153	hypothetical protein
orf160	hypothetical protein
orf161	Containing a small nuclear sequence
orf162	hypothetical protein
orf165	Containing pseudo trnC	CTCGATGAAACCTCTACTTC, TCAGCTGGTTAGAGCAAAGG
orf173	hypothetical protein
orf176	hypothetical protein
orf181	Containing a part of retrotransposon
orf183	Containing a part of atp6 and nad1
orf187	Nuclear-lile sequence
orf194	hypothetical protein
orf224	hypothetical protein	CCTCTACTCTAATTGGATCC, TCAAGTTTCAAGTCTGCTTC
orf241	hypothetical protein
orf258	hypothetical protein
orf25	A part of reverse transcriptase
orf284	hypothetical protein	CTATCTGAGCCTTTACGAGC, GGAATTCGGTTCTTTCGAGC
orf288	Homologous with ORF324 of Sugar beet	ATGCAGGAAGCTGCTAATCG, AGGAAGCGGAGTTTTGATCC
orf490	A part of copia-like retrotransposon
orfB	ORFB
orfX	hypothetical protein
rpl2	Ribosomal protein L2
rpl5	Ribosomal protein L5	AGTACCAAAAGCTGCCTCTG, TTTCCCCCTCATCTTTTAGC
rps12	Ribosomal protein S12
rps13	Ribosomal protein S13
rps19	Ribosomal protein S19
rps1	Ribosomal protein S1
rps2	Ribosomal protein S2	TTTCAACTGTGGAGCCCTTC, CTATTTGGCTAATGCCATCC
rps3	Ribosomal protein S3
rps4	Ribosomal protein S4
rps7	Ribosomal protein S7
pseudo-rpl16	Pseudo ribosomal protein L16
pseudo-rps11	Pseudo ribosomal protein S11
pseudo-rps14	Pseudo ribosomal protein S14	CACAAACGTAGATTGCTCGC, ATGCCCATCAAAGAACCTCG
rrn18	18S ribosomal RNA
rrn26	26S ribosomal RNA
rrn5	5S ribosomal RNA
trnC	tRNA-Cys (pt-type)
trnD	tRNA-Asp
trnE	tRNA-Glu
trnF	tRNA-Phe (pt-type)
trnfM	tRNA-fMet
trnH	tRNA-His (pt-type)
trnK	tRNA-Lys
trnL	tRNA-Ile
trnM(54284)	tRNA-Met (pt-type)
trnM	tRNA-Met
trnN	tRNA-Asn (pt-type)
trnP	tRNA-Pro
trnQ	tRNA-Gln
trnR	tRNA-Arg (pt-type)	TTAGGACAAGCACGAAGAGG, CGTCCAATAGGATTTGAACC
trnS(336728)	tRNA-Ser
trnS(357852)	tRNA-Ser
trnS	tRNA-Ser (pt-type)
trnW	tRNA-Trp (pt-type)
trnY	tRNA-Tyr
pseudo-trnL	pseudo tRNA-Ile (pt-type)
pseudo-trnP	pseudo tRNA-Pro (pt-type)
pseudo-trnV	pseudo tRNA-Val (pt-type)
