# Supplementary material for: Discovery of global genomic re-organization based on comparison of two newly sequenced rice mitochondrial genomes with cytoplasmic male sterility-related genes
Source: BMC Genomics. 2010 Mar 29;11:209. doi: 10.1186/1471-2164-11-209 (PMC2851602; doi:10.1186/1471-2164-11-209)
Supplement: Additional file 2 — Comparison of SNP genotypes among japonica mitochondrial genomes Nipponbare, PA64S, and indica 93-11. Nucleotide positions in 93-11 are displayed. Genotypes in CMS are: j, japonica type; 9, 93-11 type; n, Nipponbare type; p, PA64S type; cms, CMS specific; -, no syntenic region present in the CMS lines. SNPs in the genic regions are given in the last column. [file 1471-2164-11-209-S2.XLS]

## Sheet: Sheet1
Additional file 2. Comparison of SNP genotypes among japonica mitochondrial genomes Nipponbare, PA64S, and indica 93-11.
Nucleotide positions in 93-11 are displayed. Genotypes in CMS are: j, japonica type; 9. 93-11 type; n, Nipponbare type; p, PA64S type; cms, CMS specific; -, no syntenic region present in the CMS lines. SNPs in the genic regions are given in the last column.
SNP	93-11	PA64S	Nippon-bare	CW	LD	CMS genotypes	Genic
15961	t	c	c	c	c	j
17248	a	g	g	g	g	j	cox3
17437	a	g	g	g	g	j	cox3
17513	a	g	g	g	g	j	cox3
26386	g	a	g	a	a	p
26417	g	t	g	t	t	p
26426	c	t	c	t	t	p
26821	a	t	t	c	c	cms
27619	t	c	c	c	c	j
28595	c	a	a	c	c	9
30150	a	g	g	a	a	9
37258	g	t	t	t	t	j
39256	c	t	t	t	t	j
50738	c	t	t	t	t	j
54970	g	a	a	a	a	j
121446	a	g	g	g	g	j
121477	g	t	g	t	t	p
121486	c	t	c	t	t	9
144888	a	t	t	-	-	-
144935	g	t	t	-	-	-
148023	t	a	a	-	-	-
148116	g	t	t	-	-	-
148117	g	t	t	-	-	-
150194	t	c	c	c	c	j
151859	g	a	a	-	-	-
152170	t	c	c	-	-	-
152303	a	g	g	-	-	-
152387	g	a	a	-	-	-
153360	t	g	g	-	-	-
158637	t	a	a	-	-	-
162693	c	a	a	a	a	j
177989	t	c	c	c	c	j
179724	c	t	t	c	c	9
182959	g	t	t	g	g	9	orf224
183090	t	g	g	t	t	9	orf224
183122	t	c	c	t	t	9
185198	t	c	c	c	c	j
185204	g	a	a	a	a	j
185205	c	a	a	a	a	j
196453	t	c	c	c	c	j
196528	a	g	g	g	g	j
196613	t	c	c	c	c	j
196629	t	c	c	c	c	j
196722	a	c	c	c	c	j
196827	c	t	t	t	t	j
197532	c	a	a	a	a	j
197566	g	a	a	a	a	j
197699	a	g	g	g	g	j
200512	g	a	g	g	g	9/n
207556	a	g	g	g	g	j
220332	g	t	g	g	g	9/n
242078	g	t	t	g	g	9
270855	t	a	a	a	a	j
270859	t	c	c	c	c	j
279452	g	t	t	t	t	j
286730	c	a	a	a	a	j
293945	t	a	a	t	t	9
315058	t	g	g	g	g	j
315059	c	g	g	g	g	j
315060	c	a	a	a	a	j
343444	a	g	g	g	g	j
360775	g	t	t	t	t	j
362256	t	a	t	a	a	p
362260	a	g	a	g	g	p
372918	t	g	g	g	g	j
399859	c	g	g	g	g	j
406658	a	c	c	c	c	j
407724	a	g	g	a	a	j
410408	g	t	t	t	t	j
420175	c	t	t	c	c	9
