# Supplementary material for: Discovery of global genomic re-organization based on comparison of two newly sequenced rice mitochondrial genomes with cytoplasmic male sterility-related genes
Source: BMC Genomics. 2010 Mar 29;11:209. doi: 10.1186/1471-2164-11-209 (PMC2851602; doi:10.1186/1471-2164-11-209)
Supplement: Additional file 3 — Comparison of InDel and segmental sequence variation (SSV) genotypes among japonica mitochondrial genomes Nipponbare, PA64S, and indica 93-11. Nucleotide positions in 93-11 are displayed. Genotypes are: j, japonica type; 9, 93-11 type; n, Nipponbare type; p, PA64S type; c, CMS specific. Sequence variations in the genic regions are given in the last column. *Nipponbare vs 93-11 InDels detected in the genomic study by Tian et al. (2006) [9]. Nucleotide positions in 93-11 are indicated. **Only CW-CMS and LD-CMS genomes retained the same sequences in this region, and other genomes possessed different sequences. [file 1471-2164-11-209-S3.XLS]

## Sheet: Sheet1
Additional file 3. Comparison of InDel and segmental sequence variation (SSV) genotypes among japonica mitochondrial genomes Nipponbare, PA64S, and indica 93-11.
Nucleotide positions in 93-11 are displayed. Genotypes are: j, japonica type; 9, 93-11 type; n, Nipponbare type; p, PA64S type; c, CMS specific. Sequence variations in the genic regions are given in the last column.
Indel*	Nipponbare	PA64S	93-11	CW-CMS	LD-CMS	Genic
SSV-19054	j	j	9	j	j
30846	j	j	9	j	j
65598	j	j	9	j	j
76336	j	j	9	9	9
76516	j	j	9	j	j
90662	j	j	9	9	9
125906	j	j	9	j	j
182342	j	j	9	j	j
200488**	n	p	9	c	c
201781	j	j	9	9	9
SSV-207132	j	j	9	9	9
223769	j	j	9	j	j
224223	j	j	9	j	j
242747	j	j	9	j	j
256168	j	j	9	j	j	orf176
282887	j	j	9	j	j
283343	j	j	9	j	j
308242	j	j	9	j	j
308253	j	j	9	j	j
316378	j	j	9	j	j
342328	j	j	9	j	j
349619	j	j	9	j	j
391513	j	j	9	j	j
413841	j	j	9	j	j
414297	j	j	9	j	j
423441	j	j	9	j	j
430732	j	j	9	j	j
*Nipponbare vs 93-11 InDels detected in the genomic study by Tian et al. (2006) [9]. Nucleotide positions in 93-11 are indicated.
**Only CW-CMS and LD-CMS genomes retained the same sequences in this region, and other genomes possessed different sequences.
