# Supplementary material for: Discovery of global genomic re-organization based on comparison of two newly sequenced rice mitochondrial genomes with cytoplasmic male sterility-related genes
Source: BMC Genomics. 2010 Mar 29;11:209. doi: 10.1186/1471-2164-11-209 (PMC2851602; doi:10.1186/1471-2164-11-209)
Supplement: Additional file 5 — PCR amplification of the CMS unique genomic structure and genes. PCR amplification positive (+) and negative (-) in each rice core-collection accession for each primer pair. * Refer to Figure 2, Additional files 8 and 11 for information on the primers. ** Refer to [28] for details. [file 1471-2164-11-209-S5.XLS]

## Sheet: Sheet1
Additional file 5. PCR amplification of the CMS unique genomic structure and genes.
PCR amplification positive (+) and negative (-) in each rice core-collection accession for each primer pair.
			Contig linkage primer pairs*							Genes
Strain No.**	Strain name	Species	CW_02	CW_19	LD_12	LD_24	LD_29	LD_30		CW-orf307	atp6-orf79	orf288		Pattern
WRC 01	NIPPONBARE	O.sativa japonica	-	-	-	-	-	-		-	-	+		A
WRC 02	KASALATH	O.sativa indica	-	-	-	-	-	-		-	-	-		B
WRC 03	BEI KHE	O.sativa indica	-	+	-	-	-	-		-	-	-		C
WRC 04	JENA 035	O.sativa indica	-	-	-	-	-	-		-	-	-		B
WRC 05	NABA	O.sativa indica	-	-	-	-	-	-		-	-	-		B
WRC 06	PULUIK ARANG	O.sativa indica	-	-	-	-	-	-		-	-	-		B
WRC 07	DAVAO 1	O.sativa indica	-	-	-	-	-	-		-	-	-		B
WRC 09	RYOU SUISAN KOUMAI	O.sativa indica	-	-	-	-	-	-		-	-	-		B
WRC 10	SHUUSOUSHU	O.sativa indica	-	-	-	-	-	-		-	-	-		B
WRC 11	JINGUOYIN	O.sativa indica	-	-	-	-	-	-		-	-	-		B
WRC 12	DAHONGGU	O.sativa indica	-	-	+	-	+	+		-	+	-		D
WRC 13	ASU	O.sativa indica	-	-	-	-	-	-		-	-	-		B
WRC 14	IR 58	O.sativa indica	-	-	-	-	-	-		-	-	-		B
WRC 15	CO 13	O.sativa indica	-	-	-	-	-	-		-	-	-		B
WRC 16	VARY FUTSI	O.sativa indica	-	-	-	-	-	-		-	-	-		B
WRC 17	KEIBOBA	O.sativa indica	-	-	-	-	-	-		-	-	-		B
WRC 18	QINGYU(SEIYU)	O.sativa indica	-	-	-	-	-	-		-	-	-		B
WRC 19	DENG PAO ZHAI	O.sativa indica	-	-	-	-	-	-		-	-	-		B
WRC 20	TADUKAN	O.sativa indica	-	-	-	-	+	+		-	-	-		E
WRC 21	SHWE NANG GYI	O. sativa	-	-	-	-	-	-		-	-	+		A
WRC 22	CALOTOC	O. sativa	-	-	-	-	-	-		-	-	+		A
WRC 23	LEBED	O. sativa	-	+	-	-	-	-		-	-	+		F
WRC 24	PINULUPOT 1	O.sativa indica	-	-	-	-	-	-		-	-	+		A
WRC 25	MUHA	O.sativa indica	-	-	-	-	-	-		-	-	+		A
WRC 26	JHONA 2	O.sativa indica	-	-	-	-	-	-		-	-	-		B
WRC 27	NEPAL 8	O.sativa indica	-	-	-	-	-	+		-	-	+		G
WRC 28	JARJAN	O.sativa indica	-	-	+	-	+	+		-	+	-		D
WRC 29	KALO DHAN	O.sativa indica	-	-	-	-	-	-		-	-	+		A
WRC 30	ANJANA DHAN	O.sativa indica	-	-	-	-	-	-		-	-	-		B
WRC 31	SHONI	O.sativa indica	-	-	+	-	-	+		-	+	-		H
WRC 32	TUPA 121-3	O.sativa indica	-	-	-	-	-	-		-	-	-		B
WRC 33	SURJAMUKHI	O.sativa indica	-	-	-	-	-	-		-	-	-		B
WRC 34	ARC 7291	O.sativa indica	-	-	-	-	-	-		-	-	-		B
WRC 35	ARC 5955	O.sativa indica	-	-	-	-	-	-		-	-	-		B
WRC 36	RATUL	O.sativa indica	-	-	-	-	+	+		-	-	+		I
WRC 37	ARC 7047	O.sativa indica	-	-	-	-	-	-		-	-	-		B
WRC 38	ARC 11094	O.sativa indica	-	-	-	-	-	-		-	-	-		B
WRC 39	BADARI DHAN	O.sativa indica	-	-	+	-	+	+		-	+	-		D
WRC 40	NEPAL 555	O.sativa indica	-	-	+	-	+	+		-	+	-		D
WRC 41	KALUHEENATI	O.sativa indica	-	-	+	-	+	-		-	+	-		J
WRC 42	LOCAL BASMATI	O.sativa indica	-	-	+	-	+	+		-	+	-		D
WRC 43	DIANYU 1	O.sativa japonica	-	-	-	-	-	-		-	-	+		A
WRC 44	BASILANON	O.sativa indica	-	-	-	-	-	-		-	-	+		A
WRC 45	MA SHO	O.sativa japonica (Tropical japonica)	-	-	-	-	-	-		-	-	+		A
WRC 46	KHAO NOK	O.sativa japonica (Tropical japonica)	-	-	-	-	-	-		-	-	+		A
WRC 47	JAGUARY	O.sativa japonica (Tropical japonica)	-	-	-	-	-	-		-	-	+		A
WRC 48	KHAU MAC KHO	O.sativa japonica (Tropical japonica)	-	-	-	-	-	-		-	-	+		A
WRC 49	PADI PERAK	O.sativa japonica (Tropical japonica)	-	-	-	-	-	-		-	-	+		A
WRC 50	REXMONT	O.sativa japonica (Tropical japonica)	-	-	-	-	-	-		-	-	+		A
WRC 51	URASAN 1	O.sativa japonica (Tropical japonica)	-	-	-	-	-	-		-	-	+		A
WRC 52	KHAU TAN CHIEM	O.sativa japonica (Tropical japonica)	-	-	-	-	-	-		-	-	+		A
WRC 53	TIMA	O.sativa japonica (Tropical japonica)	-	-	-	-	-	-		-	-	+		A
WRC 55	TUPA 729	O.sativa japonica (Tropical japonica)	-	-	-	-	-	-		-	-	+		A
WRC 57	MILYANG 23	O.sativa indica	-	-	-	-	-	-		-	-	+		A
WRC 58	NEANG MENH	O.sativa indica	-	-	-	-	-	-		-	-	+		A
WRC 59	NEANG PHTONG	O.sativa indica	-	-	-	-	-	-		-	-	-		B
WRC 60	HAKPHAYNHAY	O.sativa indica	-	-	-	-	-	-		-	-	-		B
WRC 61	RADIN GOI SESAT	O.sativa indica	-	-	-	-	-	-		-	-	-		B
WRC 62	KEMASIN	O.sativa indica	-	+	-	-	-	-		-	-	+		F
WRC 63	BLEIYO	O.sativa indica	-	-	-	-	-	-		-	-	-		B
WRC 64	PADI KUNING	O.sativa indica	-	-	-	-	-	-		-	-	+		A
WRC 65	RAMBHOG	O.sativa indica	-	-	-	-	-	-		-	-	-		B
WRC 66	BINGALA	O.sativa indica	-	-	-	-	-	-		-	-	+		A
WRC 67	PHULBA	O.sativa japonica	-	-	-	-	-	-		-	-	+		A
WRC 68	KHAO NAM JEN	O.sativa japonica	-	-	-	-	-	-		-	-	+		A
WRC 97	CHIN GALAY	O.sativa indica	-	+	-	-	+	+		-	-	+		K
WRC 98	DEEJIAOHUALUO	O.sativa indica	-	-	-	-	-	-		-	-	-		B
WRC 99	HONG CHEUH ZAI	O.sativa indica	-	-	-	-	-	-		-	-	-		B
WRC 100	VANDARAN	O.sativa indica	-	-	-	-	-	-		-	-	-		B
W0133	W0133	O. rufipogon	-	-	+	-	+	+		-	+	-		D
W1080	W1080	O. rufipogon	-	-	+	-	+	+		-	+	-		D
W1084	W1084	O. rufipogon	-	-	+	-	+	+		-	+	-		D
W1085	W1085	O. rufipogon	-	-	+	-	+	+		-	+	-		D
W1086	W1086	O. rufipogon	-	-	-	-	+	+		-	+	-		L
W1092	W1092	O. rufipogon	-	-	-	-	+	+		-	+	-		L
W1109	W1109	O. rufipogon	-	-	-	-	-	-		-	-	-		B
W1112	W1112	O. rufipogon	-	-	+	-	+	+		-	+	-		D
CW	CW	O. rufipogon	+	+	-	-	-	-		+	-	-		CW
LD	LD	O.sativa indica	-	-	+	+	+	+		-	+	+		LD
* Refer to Figure 2, Additional files 8 and 11 for information on the primers.
** Refer to [28] for details.
