# Supplementary material for: Discovery of global genomic re-organization based on comparison of two newly sequenced rice mitochondrial genomes with cytoplasmic male sterility-related genes
Source: BMC Genomics. 2010 Mar 29;11:209. doi: 10.1186/1471-2164-11-209 (PMC2851602; doi:10.1186/1471-2164-11-209)
Supplement: Additional file 8 — Information on the primers used for the PCR analysis to validate the linkage between the contigs. Information on the primers used for the PCR analysis in Additional file 7. [file 1471-2164-11-209-S8.XLS]

## Sheet: Sheet1
Additional file 8. Information on the primers used for the PCR analysis to validate the linkage between the contigs.
Primers for CW-CMS
Pair number in Additional file 7	Primer name	Primer sequence	Linkage between contigs
1	C812-F1	CAGAATAACCGCACAATCGG	812-813
	C813-F1	AGATGAGTCTCTGGTACTGT
2	C813-R1	CCAACGAAAGCCTGATTTTG	813-007
	C007-F1	TTCCTGAGCTAGCTTAAGCA
3	C007-R1	TGTATTCCAAAGGGTCTCAG	007-013
	C013-F1	TCTTTAGCTTTGCGCGTTGG
4	C013-R1	ACAGGTCCTGGCACTATTGG	013-809
	C809-R1	CTTTAACTGAACTGCCGAAG
5	C024-R1	CCGTTCTTTGTGGCAGAAGT	809-802
	C809-F1	GTGGTGATAAATTGCCTAC
6	C024-F1	TTTCCTTCACGAGTCCGTTC	amplifying a region within 802
	C821-R1	ATGCGTACACCCTGTGTATG
7	C821-F1	AAGCCTGTGTACAAGCTCGT	802-759
	C759-R1	TCTATCCCGTAGAGGTAGTC
8	C759-F1	GCTCGCCAAATCAGTTACTG	759-126-812
	C812-R1	GATTCTCTGTTGAGGCAAGC
9	C813-R1	CCAACGAAAGCCTGATTTTG	813-762
	C762-R1	GAAGCTTCCACTCCCATACG
10	C762-F1	CAAATGTGATGCTGTACCTG	762-017-801
	C801-F1	TCCAAGCCATAGCAACCTCT
11	C801-R1	TCAGTCTGTGACTGGAAACC	813-763
	C795-F1	ATACAGACGACGCGATTCCT
12	C795-R1	TGCTTGCTTGCGAGCATTGG	amplifying a region within 763
	C814-R1	CCTGCTGCATTATCTTGATC
13	C814-F1	GTTCCCTACCACGAACTTTG	amplifying a region within 763
	C763-F1	AGGGTTCAAGTCAAGTCCCT
14	C763-R1	CAAAGGATCGGAACAGATCG	763-782
	C782-R1	CTGAAGATTGACCACAGCGT
15	C782-F1	CCCACATTAATAGCAGGTCG	782-016
	C016-R1	ATCTGGAGCGACTGGATTGA
16	C016-F1	CCTCATGAAGAAGCAAGGCT	016-017-801
	C801-F1	TCCAAGCCATAGCAACCTCT
17	C018-R1	TCCACACAGTTGTTCTCGAC	018-763
	C763-R1	CAAAGGATCGGAACAGATCG
18	C762-F1	CAAATGTGATGCTGTACCTG	018-762
	C018-F1	CACGATGCGATGTCCATCTT
19	C813-F1	AGATGAGTCTCTGGTACTGT	813-778
	C778-R1	ATGGTACATTCCATGCCCTC
20	C778-F1	CCCACCAAGAATTTGATCGC	778-125
	C125-R1	CTATCTGAGCCTTTACGAGC
21	C160-R1	TCGGAAGAATAGGTGAGTGA	125-126-160
	C125-F1	CGTGGTGGATTCGAGGATCT
22	C764-R1	TTCTGGTACGGTTCCTACGA	160-764
	C160-F1	GATGCTGGATATCTTACACG
23	C809-R1	CTTTAACTGAACTGCCGAAG	764-809
	C764-F1	CCACAGACTGGACAGAAAGT
Primers for LD-CMS
Pair number in Additional file 7	Primer name	Primer sequence	Linkage between contigs
1	L0006-F1	GAGTCGTATCCTCCTTACGA	amplifying a region within 0006
	L1175-F1	TCTCAGACGAGCTGGGATAC
2	L1175-R1	TACGGATACGCCTCTATGAG	amplifying a region within 0006
	L1176-R1	AGTAGGCACAGATCCTTCAC
3	L1176-F1	GAGTACGAAACCAAGGATAC	amplifying a region within 0006
	L1141-F1	GCATTGCTCGGTGAATGTGA
4	L1141-R1	CATGAGACTTGACAAATCGG	amplifying a region within 0006
	L0016-F1	CAAACCGCACTCAAAGGTAG
5	L0016-R1	ACTGCCTTGATCCACTTGGC	amplifying a region within 0006
	L1063-F1	TCCTGAAGAAGTAACTGAGC
6	L1063-R1	AATCCTGTGTCAACGGCTCA	0006-0037-0005
	L0005-R1	ATGGTCTAATTCCGAGCGGT
7	L0005-F1	GAAAGGTCAAGTGAGACAGC	0005-0041
	L0041-R1	CAGAAATTGCTGCGTTAAGC
8	L0041-F1	CTAAGGACCTCAACGGAAGC	0041-1085
	L1085-R1	CTCTCACTTGGTTGACAACC
9	L1085-F1	AATCCATACCGTCGGCTTGT	1085-0227
	L0227-R1	GGTAGGCAGATGGATTGATC
10	L0227-F1	TCGGGTCTCAATCCATCCGT	0227-0035
	L0035-F1	GTGTTATGATCAGCCAAGC
11	L0035-R1	TTAGGACCAGAGGTACTTGC	0035-1060-1061
	L1061-F1	GGTCAGTGCAGTGAGATTTG
12	L1061-R1	GGTGTGGATGATTGCTCTTC	1061-0046
	L0046-F1	CCGAAGCCAGTAGTGGTTGA
13	L0046-R1	AAGTTTCAGCCACCTGTGAG	0046-1058
	L1058-R1	CGCATCCGTTTTCTTGCTCC
14	L1058-F1	CACAGGTCCTGGCACTATTG	1058-0041
	L0041-R1	CAGAAATTGCTGCGTTAAGC
15	L1085-F1	AATCCATACCGTCGGCTTGT	1085-0008
	L0008-F1	AGTCTTCCTTATAGGCGCAC
16	L0008-R1	GTTAGTGTCCAACGGCAAAC	0008-1061
	L1061-R1	GGTGTGGATGATTGCTCTTC
17	L1061-F1	GGTCAGTGCAGTGAGATTTG	1061-0026
	L0026-F1	CTAGCGAAGCTGTGGATGAG
18	L0026-R1	TTGACCCACACTAGCACTTC	0026-1179
	L1186-F1	TTTGATGGCAGTGTCTGTCT
19	L1186-R1	TCAGTCTGTGACTGGAAACC	amplifying a region within 1179
	L1062-R1	GACTGTTTCGATGCAGCATC
20	L1062-F1	TTCTCGTCAGACTTGAACCT	amplifying a region within 1179
	L1084-R1	CTCCTTTTCCTTCTGCTTGG
21	L1084-F1	CATGTACATACGAGGACTAC	amplifying a region within 1179
	L1142-R1	TGATTCGTCTTCGGGGTATG
22	L1142-F1	TTCCCATCAGTGCTGCTACT	1179-1147
	L1147-R1	CGAAATGATCTTCCAGTTCC
23	L1147-F1	TCAAAACGGAGACCTCGAAG	1147-0003
	L0003-R1	AGACCTGTCATCAGTAGTTC
24	L0003-F1	ACCGAGCTTGGATAGAACTG	0003-0040
	L0040-F1	CCGATCACAACTCCTATCAC
25	L0040-R1	CTCGCCTTAACTACTACTTC	0040-1085
	L1085-R1	CTCTCACTTGGTTGACAACC
26	L0227-F1	TCGGGTCTCAATCCATCCGT	0227-0043
	L0043-F1	GATTGACCACAGCGTAATGC
27	L0043-R1	TAATGGATAGGACAGAGGTC	0043-0042
	L0023-R1	ACCTCGATAAGTCAGTGTAG
28	L0023-F1	CGAAGTTAGAGCTAGGCTCA	0042-0026
	L0026-F1	CTAGCGAAGCTGTGGATGAG
29	L1142-F1	TTCCCATCAGTGCTGCTACT	1179-1119
	L1119-R1	CGTGCTTTCTTGAAAGGAGG
30	L1119-F1	GAGTAAGGCAATTTGGCTTG	1119-0003
	L0003-R1	AGACCTGTCATCAGTAGTTC
31	L0003-F1	ACCGAGCTTGGATAGAACTG	0003-0021
	L0021-F1	CTGATTGGATCCGCACTAGA
32	L0021-R1	TTTCTCCGTGGACAATGCCA	0021-0027
	L0027-R1	ATAGGAGCCGAAGTCAATCC
33	L0027-F1	CTTTCGGATCTCGCAAAGAG	0027-0037-1067
	L1067-R1	ATAAGAGCTCTTAGTCCGAC
34	L1067-F1	CCTAATGAGATCTACCAGTG	1067-1178-0006
	L0006-R1	AGCATGACTCCAGCCATTAG
