# Supplementary material for: Discovery of global genomic re-organization based on comparison of two newly sequenced rice mitochondrial genomes with cytoplasmic male sterility-related genes
Source: BMC Genomics. 2010 Mar 29;11:209. doi: 10.1186/1471-2164-11-209 (PMC2851602; doi:10.1186/1471-2164-11-209)
Supplement: Additional file 11 — Order and position of the contigs aligned in the master circles. Sequences in this order were deposited to DDBJ (CW-CMS, AP011076; LD-CMS, AP011077). [file 1471-2164-11-209-S11.XLS]

## Sheet: Sheet1
Additional file 11 Order and position of the contigs aligned in the master circles.
Sequences in this order were deposited to DDBJ (CW-CMS, AP011076; LD-CMS, AP011077).
CW-CMS
Contig order	Contig names in Additional file 9	Direction	Position_start	Position_end	Length
1	812	forward	1	69024	69024
2	813	reverse	69025	72157	3133
3	007	reverse	72158	117577	45420
4	013	reverse	117578	130928	13351
5	809	forward	130929	151542	20614
6	802	forward	151543	156024	4482
7	759	forward	156025	188316	32292
8	126	forward	188317	188763	447
9	812	forward	188764	257787	69024
10	813	reverse	257788	260920	3133
11	762	forward	260921	286528	25608
12	017	reverse	286529	286747	219
13	801	reverse	286748	296553	9806
14	763	forward	296554	346567	50014
15	782	forward	346568	349505	2938
16	016	forward	349506	355051	5546
17	017	reverse	355052	355270	219
18	801	reverse	355271	365076	9806
19	763	forward	365077	415090	50014
20	018	forward	415091	419502	4412
21	017	forward	419503	419721	219
22	762	reverse	419722	445329	25608
23	813	forward	445330	448462	3133
24	778	forward	448463	453536	5074
25	125	forward	453537	497265	43729
26	126	forward	497266	497712	447
27	160	forward	497713	498851	1139
28	764	forward	498852	501210	2359
29	809	forward	501211	521824	20614
30	802	forward	521825	526306	4482
31	759	forward	526307	558598	32292
32	126	forward	558599	559045	447
LD-CMS
Contig order	Contig names in Additional file 10	Direction	Position_start	Position_end	Length
1	0006	forward	1	77618	77618
2	0037	forward	77619	78069	451
3	0005	forward	78070	86710	8641
4	0041	forward	86711	89844	3134
5	1085	forward	89845	92832	2988
6	0227	forward	92833	93922	1090
7	0035	reverse	93923	98340	4418
8	1060	reverse	98341	98553	213
9	1061	reverse	98554	104768	6215
10	0046	reverse	104769	155015	50247
11	1058	forward	155016	168527	13512
12	0041	forward	168528	171661	3134
13	1085	forward	171662	174649	2988
14	0008	reverse	174650	222257	47608
15	1061	forward	222258	228472	6215
16	1060	forward	228473	228685	213
17	0026	reverse	228686	233035	4350
18	1179	forward	233036	285789	52754
19	1147	forward	285790	303490	17701
20	0003	forward	303491	307946	4456
21	0040	reverse	307947	309763	1817
22	1085	forward	309764	312751	2988
23	0227	reverse	312752	313841	1090
24	0043	forward	313842	315996	2155
25	0042	forward	315997	322336	6340
26	1060	forward	322337	322549	213
27	0026	reverse	322550	326899	4350
28	1179	forward	326900	379653	52754
29	1119	forward	379654	385592	5939
30	0003	forward	385593	390048	4456
31	0021	reverse	390049	407320	17272
32	0027	forward	407321	416695	9375
33	0037	forward	416696	417146	451
34	1067	forward	417147	434484	17338
35	1178	forward	434485	434735	251
